# Supplementary material for: Phase Morphology, Mechanical, and Thermal Properties of Calcium Carbonate-Reinforced Poly(L-lactide)-b-poly(ethylene glycol)-b-poly(L-lactide) Bioplastics
Source: Polymers (Basel). 2023 Jan 6;15(2):301. doi: 10.3390/polym15020301 (PMC9862968; doi:10.3390/polym15020301)
Supplement: Supplementary file 1 [file polymers-15-00301-s001.zip]

Archive with 1 entries (1 files):
- polymers-2072623-supplementary.pdf
